# Supplementary material for: Afraid of the dentist? There’s an app for that: Development and usability testing of a cognitive behavior therapy-based mobile app
Source: PLOS Digit Health. 2024 Dec 11;3(12):e0000690. doi: 10.1371/journal.pdig.0000690 (PMC11633963; doi:10.1371/journal.pdig.0000690)
Supplement: S1 Data — (XLSX) [file pdig.0000690.s001.xlsx]

## Sheet: Usability
Question	ID	age	gender	Do you identify as…						Annual Family Income		I liked using the Dental FearLess app.	The Dental FearLess app was unnecessarily complex.	The Dental FearLess app was easy to use.	I needed (or would need) the support of a technical person to be able to use the Dental FearLess app.	There was too much inconsistency in the Dental FearLess app.	Most people would learn to use the Dental FearLess app very quickly.	The Dental FearLess app was cumbersome to use.	I felt confident using the Dental FearLess app.	I needed to learn a lot of things before I could get going with the Dental FearLess app.	The way I used to prepare for dental visits was just as good or better at managing my Dental FearLess as the Dental FearLess app.	All things considered, using the Dental FearLess app was worth it.	The time taken with the Dental FearLess app was worth it, given its impact on my Dental FearLess.	The Dental FearLess app offered something innovative for dealing with my Dental FearLess.	The Dental FearLess app fit into my dental care.	I benefited from using the Dental FearLess app	It was a struggle to use the Dental FearLess app.		The Dental FearLess app seemed logical.	Confidence in recommending the Dental FearLess app to a friend.	The Dental FearLess app was successful in reducing my dental fear.
Variable	subject_id	age	gender	Native American	Asian	Native Hawaiian	BlackAfricanAmerican	White	ethnicity	family income	NoModules	SUS1LikedUsingApp	SUS2UnnecessarilyComplex	SUS3Easytouse	SUS4NeedTechPersonSupport	SUS5TooInconsistent	SUS6Learntousequickly	SUS7Cumbersometouse	SUS8Feltconfident	SUS9Neededtolearnalotbeforeapp	Driver_RelativeAdvantage	Driver_Costs2	Driver_Costs1	Driver_Observability1	Driver_Compatibility	Driver_Observability2	Driver_Ease	App_Helpful	CELogical	CERecommend	CESuccessinreducingDF	S1	S2	S3	S4	S5	S6	S7	S8	S9	SUSsum	SUSscore	CEcredibility	RCDriverEase	RCDriverRelativeAdvantage
KEY			1= male; 2 = female	0 = no; 1= yes	0 = no; 1 = yes	0 = no; 1 = yes	0 = no; 1 = yes	0 = no; 1 = yes	1= Hispanic Latino; 2 = nonHispanic Latino; left blank if preferred no to answer	1= < 20K; 2 = 20-40K; 3 = 40-60K; 4= 60-80K; 5=80-100K; 6 > 100K, 7 = prefer not to answer	Number of App Modules Completed	Systems Usability Scale Q 1	Systems Usability Scale Q 2	Systems Usability Scale Q 3	Systems Usability Scale Q 4	Systems Usability Scale Q 5	Systems Usability Scale Q 6	Systems Usability Scale Q 7	Systems Usability Scale Q 8	Systems Usability Scale Q 9	Innovation Driver Relative Advantage	Innovation Driver Costs	Innovation Driver Costs 2	Innovation Driver Observability	Compatability	Innovation Driver Observability 2	Innovation Driver Ease	1 (strongly disagree) to 5 (strongly agree)	Credibility and Expectancy Questionnaire (1= not at all logical to 9 = extremely logical)	Credibility and Expectancy Questionnaire (1= not at all confident to 9 = extremely confident	Credibility and Expectancy Questionnaire (1 = not at all useful to 9 = extremely useful)	Systems Usability Scale scoring conversions POSITIVELY CODED ITEMS the score contribution is the scale position minus 1. For items (NEGATIVELY CODED ITEMS) the contribution is 5 minus the scale position.									Sum	9 item scale Total SUS score	Credibility and Expectancy total score	Reverse Code Innovation Driver Ease	Reverse Code Innocation Driver Relative Advantage
												Systems Usability Scale 5 point Likert scale (1 = strongly disagree, 5 = strongly agree)									Innovation Driver Scoring (1 = strongly disagree to 5 = strongly agree)
	1	65	2	0	0	0	1	0	1	4	4	4	2	5	1	2	4	2	5	1	3	4	4	4	4	5	1	4	9	9	7	3	3	4	4	3	3	3	4	4	31	86.1111	25	5	3
	2	37	2	0	0	0	0	1	2	6	4	3	1	3	1	2	4	4	4	2	1	5	4	4	4	5	4	5	5	7	7	2	4	2	4	3	3	1	3	3	25	69.4444	19	2	5
	3	33	2	0	1	0	0	0	1	6	1	4	1	4	2	1	5	1	2	1	2	4	3	2	3	2	2	3	5	5	3	3	4	3	3	4	4	4	1	4	30	83.3333	13	4	4
	4	57	1	0	0	0	0	1	1	7	1	5	1	5	1	1	5	1	5	3	1	5	5	4	4	5	1	4	9	9	7	4	4	4	4	4	4	4	4	2	34	94.4444	25	5	5
	5	76	2	0	0	0	0	1		2	1	1	4	2	5	4	3	5	1	4	3	2	4	2	5	3	2	1	1	5	7	0	1	1	0	1	2	0	0	1	6	16.6667	13	4	3
	6	64	1	0	0	0	1	0	2	7	1	4	4	4	1	4	4	2	4	2	2	5	5	4	2	4	2	4	7	7	7	3	1	3	4	1	3	3	3	3	24	66.6667	21	4	4
	7	59	1	0	0	0	0	0		7	4	4	3	3	1	2	3	4	4	1	2	4	4	4	4	3	2	4	7	7	5	3	2	2	4	3	2	1	3	4	24	66.6667	19	4	4
	8	53	2	0	0	0	1	0	2	6	5	4	1	5	1	2	4	1	5	1	2	5	5	5	3	5	3	5	9	7	7	3	4	4	4	3	3	4	4	4	33	91.6667	23	3	4
	9	50	1	0	0	0	0	1		7	1	3	3	1	1	5	5	3	3	5	3	4	3	4	4	4	5	4	9	5	5	2	2	0	4	0	4	2	2	0	16	44.4444	19	1	3
	10	56	2	0	1	0	0	0	2	6	1	3	1	5	1	1	4	1	4	1	1	4	4	4	4	4	1	4	7	7	5	2	4	4	4	4	3	4	3	4	32	88.8889	19	5	5
	11	69	1	0	0	0	0	1	1	3	1	3	2	4	3	2	3	3	4	3	3	3	3	3	3	3	3	3	5	5	5	2	3	3	2	3	2	2	3	2	22	61.1111	15	3	3
	12	35	2	0	0	0	1	0	2	5	5	3	3	2	4	3	4	4	3	2	3	4	3	4	4	4	4	4	7	7	7	2	2	1	1	2	3	1	2	3	17	47.2222	21	2	3
	13	61	2	0	0	0	1	0	2	1	5	4	3	4	4	3	4	3	4	4	3	4	3	3	3	4	3	3	5	5	5	3	2	3	1	2	3	2	3	1	20	55.5556	15	3	3
	14	26	2	0	0	0	1	0	1	1	1	5	3	5	5	1	5	1	5	3	5	5	5	5	5	5	1	5	9	9	3	4	2	4	0	4	4	4	4	2	28	77.7778	21	5	1
	15	71	2	0	0	0	0	1	1	7	2	4	2	3	2	2	5	2	4	4	1	5	5	5	5	5	4	4	9	9	9	3	3	2	3	3	4	3	3	1	25	69.4444	27	2	5
	16	54	2	0	0	0	1	0	2	7	2	5	2	4	2	2	4	2	4	2	2	5	5	5	5	5	2	5	9	9	9	4	3	3	3	3	3	3	3	3	28	77.7778	27	4	4
	17	23	1	0	0	0	0	1		2	3	3	2	4	1	1	4	1	3	1	1	3	2	3	2	3	1	3	5	3	5	2	3	3	4	4	3	4	2	4	29	80.5556	13	5	5
	18	35	2	0	0	0	0	1	1	7	1	5	3	3	5	3	5	1	4	3	3	4	4	4	4	4	2	4	7	7	7	4	2	2	0	2	4	4	3	2	23	63.8889	21	4	3
	19	59	2	0	0	0	0	1	2	1	1	4	1	5	1	1	5	1	5	1	5	5	4	4	4		3	4	7	7	5	3	4	4	4	4	4	4	4	4	35	97.2222	19	3	1
	20	20	2	0	0	0	0	0	1	4	4	5	1	5	1	1	5	1	5	1	1	5	5	5	5	5	1	5	9	9	9	4	4	4	4	4	4	4	4	4	36	100	27	5	5
	21	65	2	0	0	0	1	0	2	7	1	5	1	4	1	1	4	1	5	2	2	5	5	5	5	5	1	5	9	9	9	4	4	3	4	4	3	4	4	3	33	91.6667	27	5	4
	22	27	2	0	0	0	0	1	2	4	2	4	3	2	1	1	3	5	5	1	2	5	4	5	5	5	4	4	9	1	7	3	2	1	4	4	2	0	4	4	24	66.6667	17	2	4
	23	31	2	0	0	0	0	1	2	2	4	5	2	5	1	1	4	1	5	4	1	4		4	4	5	1	4	7	7	7	4	3	4	4	4	3	4	4	1	31	86.1111	21	5	5
	24	23	3	0	0	0	0	1	2	7	4	4	1	5	1	1	5	1	5	1	2	4	4	4	5	4	1	4	9	9	7	3	4	4	4	4	4	4	4	4	35	97.2222	25	5	4
	25	46	2	0	0	0	0	1	2	1	3	5	1	5	1	1	5	1	5	1	1	5	5	5	5	5	1	5	9	9	9	4	4	4	4	4	4	4	4	4	36	100	27	5	5
	26	52	2	0	0	0	1	0		3	2	5	1	5	1	1	4	1	5	2	2	5	4	5	5	5	1	5	9	9	7	4	4	4	4	4	3	4	4	3	34	94.4444	25	5	4
	27	57	2	0	0	0	0	1	2	7	3	5	2	5	1	2	5	1	5	1	1	5	5	4	4	5	1	5	7	9	9	4	3	4	4	3	4	4	4	4	34	94.4444	25	5	5
	28	25	2	1	0	0	1	0	2	3	1	4	1	5	1	1	5	1	4	1	3	5	4	3	3	3	1	4	9	7	5	3	4	4	4	4	4	4	3	4	34	94.4444	21	5	3
	29	52	1	0	1	0	0	0	2	6	2	3	1	5	1	2	5	1	5	1	1	3	4	3	4	3	1	3	7	9	5	2	4	4	4	3	4	4	4	4	33	91.6667	21	5	5
	30	74	2	0	0	0	1	0	2	7	2	1	1	1	1	1	1	1	1	1	1	1	1	1	1	1	1	1	1	1	1	0	4	0	4	4	0	4	0	4	20	55.5556	3	5	5
	31	66	2	0	0	0	0	1	2	2	3	4	1	5	1	1	4	1	5	1	2	5	4	5	1	5	5	5	9	9	7	3	4	4	4	4	3	4	4	4	34	94.4444	25	1	4
	32	35	2	0	0	0	1	0	2	1	3	5	1	5	1	1	5	3	5	1	5	5	5	5	5	5	1	5	9	9	9	4	4	4	4	4	4	2	4	4	34	94.4444	27	5	1
	33	36	2	0	0	0	0	1	2	2	4	2	3	4	1	1	5	3	3	1	4	1	1	1	2	1	5	2	7	3	1	1	2	3	4	4	4	2	2	4	26	72.2222	11	1	2
	34	50	2	0	0	0	1	0	2	2	2	5	2	4	3	1	3	1	4	1	1	4	4	5	5	5	2	5	9	9	7	4	3	3	2	4	2	4	3	4	29	80.5556	25	4	5
	35	41	1	0	1	0	0	0	2	1	1	5	2	5	1	1	4	1	5	1	4	4	4	4	4	4	1	5	7	9	9	4	3	4	4	4	3	4	4	4	34	94.4444	25	5	2
	36	71	2	0	0	0	1	0		7	1	5	1	5	1	1	5	1	5	1	5	5	5	5	5	5	1	5	9	9	7	4	4	4	4	4	4	4	4	4	36	100	25	5	1
	37	63	2	0	0	0	0	1	2	2	4	3	3	4	3	2	3	3	3	3	3	4	3	3	4	5	5	5	9	9	9	2	2	3	2	3	2	2	2	2	20	55.5556	27	1	3
	38	59	1	0	0	0	0	1	2	2	3	3	2	5	1	1	5	2	3	2	2	3	2	2	3	2	1	2	7	5	5	2	3	4	4	4	4	3	2	3	29	80.5556	17	5	4
	39	48	2	0	1	1	1	1	1	1	4	4	1	4	1	1	5	5	4	1	2	5	5	4	5	5	1	5	9	9	7	3	4	3	4	4	4	0	3	4	29	80.5556	25	5	4
	40	51	2	0	0	0	0	0	2	2	1	5	1	5	1	1	5	1	4	1	5	5	5	5	2	4	5	5	9	9	9	4	4	4	4	4	4	4	3	4	35	97.2222	27	1	1
	41	61	2	0	0	0	1	0	2	7	3	4	1	4	4	4	4	4	4	1	1	5	4	4	4	4	1	4	7	7	5	3	4	3	1	1	3	1	3	4	23	63.8889	19	5	5
	42	54	1	0	0	0	1	0		1	3	5	1	5	1	1	5	5	5	1	1	5	5	5	5	5	1	5	9	9	9	4	4	4	4	4	4	0	4	4	32	88.8889	27	5	5
	43	45	1	0	0	0	1	0	2	7	1	1	5	1	1	5	5	5	1	5	1	1	1	1	1	1	5	1	1	1	1	0	0	0	4	0	4	0	0	0	8	22.2222	3	1	5
	44	51	2	1	0	0	0	1	2	2	4	4	3	5	1	2	5	5	5	3	3	5	5	5	5	5	4	5	9	7	7	3	2	4	4	3	4	0	4	2	26	72.2222	23	2	3
	45	63	2	0	0	0	0	1	2	1	4	5	1	5	1	1	5	1	5	1	1	5	5	5	5	5	1	5	9	9	9	4	4	4	4	4	4	4	4	4	36	100	27	5	5
	46	34	2	0	0	0	1	0	1	5	3	5	1	5	1	1	5	1	5	1	2	5		5	5	5	1	5	9	9	9	4	4	4	4	4	4	4	4	4	36	100	27	5	4
	47	30	2	0	0	0	0	1	2	1	4	5	4	5	1	1	5	4	5	1	2	5	4	4	5	5	1	5	9	9	7	4	1	4	4	4	4	1	4	4	30	83.3333	25	5	4
	48	35	2	0	1	0	0	0	2	7	5	4	1	5	1	2	4	3	5	5	2	4	4	5	5	4	5	5	9	9	7	3	4	4	4	3	3	2	4	0	27	75	25	1	4
	49	56	2	0	0	0	0	0	1	7	5	5	5	5	1	5	5	5	5	1	5	5	5	5	5	5	5	5	9	9	9	4	0	4	4	0	4	0	4	4	24	66.6667	27	1	1
	50	53	1	0	0	0	1	0	1	1	1	4	3	4	1	2	4	3	4	2	4	4	2	5	4	4	3	5	7	7	7	3	2	3	4	3	3	2	3	3	26	72.2222	21	3	2
	51	26	2	1	0	0	0	0	1	1	1	5	1	5	1	1	5	1	5	1	1	5	4	5	5	5	1	5	9	9	7	4	4	4	4	4	4	4	4	4	36	100	25	5	5
	52	46	2	0	0	0	0	0	1	7	4	5	3	5	1	1	5	1	5	5	1	5	5	5	5	5	1	5	9	9	9	4	2	4	4	4	4	4	4	0	30	83.3333	27	5	5
	53	27	2	0	0	0	0	1	2	1	5	4	4	3	2	2	4	3	4	2	2	4	4	4	4	4	3	5	7	7	7	3	1	2	3	3	3	2	3	3	23	63.8889	21	3	4
	54	18	1	0	0	0	0	1	2	5	1	4	3	4	2	2	4	3	4	3	4	5	4	4	5	5	5	4	7	9	9	3	2	3	3	3	3	2	3	2	24	66.6667	25	1	2
	55	41	1	0	0	0	1	0	1	5	3	3	1	5	1	1	5	1	5	1	3	3	4	3	3	3	1	3	7	7	7	2	4	4	4	4	4	4	4	4	34	94.4444	21	5	3
	56	54	2	0	0	0	1	0	2	2	2	5	1	5	1	1	5	1	5	1	1	5	5	5	5	5	1	5	9	9	9	4	4	4	4	4	4	4	4	4	36	100	27	5	5
	57	19	2	0	1	0	0	0	2	1	3	3	4	5	1	1	5	3	5	1	3	4	4	4	4	3	1	4	7	7	5	2	1	4	4	4	4	2	4	4	29	80.5556	19	5	3
	58	31	2	0	0	0	1	0	2	7	5	3	2	3	4	3	3	3	3	3	3	3	3	3	3	3	3	3	5	5	5	2	3	2	1	2	2	2	2	2	18	50	15	3	3
	59	24	1	0	1	0	0	0	2	7	1	4	3	3	1	1	3	1	4	3	5	4	4	4	4	4	1	4	7	7	7	3	2	2	4	4	2	4	3	2	26	72.2222	21	5	1
	60	20	2	0	1	0	0	0	2	7	4	3	3	4	1	3	4	2	4	2	2	4	2	5	5	5	4	5	9	9	9	2	2	3	4	2	3	3	3	3	25	69.4444	27	2	4
	61	30	2	0	0	0	0	0	1	2	1	4	1	5	1	1	5	1	5	1	2	4	4	4	5	4	1	4	7	7	7	3	4	4	4	4	4	4	4	4	35	97.2222	21	5	4
	62	31	2	0	0	0	0	1	2	3	4	2	3	4	1	3	4	3	3	2	3	3	3	3	3	3	1	3	5	5	3	1	2	3	4	2	3	2	2	3	22	61.1111	13	5	3
	63	71	2	0	0	0	0	0		1	1	4	1	4	1	1	3	1	4	1	1	4	4	5	5	5	1	5	9	9	9	3	4	3	4	4	2	4	3	4	31	86.1111	27	5	5
	64	68	1	0	0	0	1	0	2	3	1	4	1	2	5	2	3	2	5	5	5	4	4	4	5	4	4	3	7	7	7	3	4	1	0	3	2	3	4	0	20	55.5556	21	2	1
	65	49	1	0	0	0	0	1	1	1	4	4	2	4	1	1	4	1	4	1	1	5	5	5	5	5	2	5	9	9	7	3	3	3	4	4	3	4	3	4	31	86.1111	25	4	5
	66	41	2	0	0	0	0	1	2	7	4	4	1	4	1	1	5	1	5	1	3	5	5	4	5	5	2	4	9	9	7	3	4	3	4	4	4	4	4	4	34	94.4444	25	4	3
	67	59	2	0	0	0	1	0	2	1	5	5	1	5	1	1	5	1	5	1	1	5	5	5	5	5	1	5	9	9	9	4	4	4	4	4	4	4	4	4	36	100	27	5	5
	68	58	2	0	1	0	0	0	2	2	2	4	2	3	1	1	3	3	3	2	3	3	2	2	3	3	3	3	5	5	5	3	3	2	4	4	2	2	2	3	25	69.4444	15	3	3
	69	51	2	0	0	0	0	0	1	2	2	5	1	5	1	1	5	1	4	1	1	5	5	5	5	5	2	5	9	9	7	4	4	4	4	4	4	4	3	4	35	97.2222	25	4	5
	70	56	2	0	0	0	1	0	2	2	3	4	2	5	2	1	4	1	4	2	2	5	4	5	5	5	2	5	9	9	7	3	3	4	3	4	3	4	3	3	30	83.3333	25	4	4
	71	63	2	0	0	0	0	1	2	2	3	4	1	5	1	1	3	1	5	1	1	4	4	4	4	4	1	4	9	7	5	3	4	4	4	4	2	4	4	4	33	91.6667	21	5	5
	72	34	2	0	0	0	0	1	1	7	5	4	2	4	5	2	4	3	4	1	1	5	5	5	5	5	3	5	9	7	9	3	3	3	0	3	3	2	3	4	24	66.6667	25	3	5
	73	43	2	0	1	0	0	0	2	2	3	3	2	4	2	2	3	2	3	2	2	3	3	3	3	3	2	3	5	5	5	2	3	3	3	3	2	3	2	3	24	66.6667	15	4	4
	74	27	1	0	0	0	0	1	2	3	1	3	2	3	1	2	3	3	3	1	3	4	3	3	3	3	3	3	5	3	5	2	3	2	4	3	2	2	2	4	24	66.6667	13	3	3
	75	47	2	0	0	0	0	1	2	1	4	5	1	5	1	1	1	1	5	1	5	5	5	5	5	5	1	5	9	9	9	4	4	4	4	4	0	4	4	4	32	88.8889	27	5	1
	76	48	2	1	0	0	0	1		7	2	4	2	4	1	1	4	1	5	1	2	4	4	5	5	5	1	4	9	9	7	3	3	3	4	4	3	4	4	4	32	88.8889	25	5	4
	77	34	1	0	0	0	1	0	1	7	4	5	1	4	2	1	4	2	5	1	5	5	5	5	5	5	5	5	9	9	9	4	4	3	3	4	3	3	4	4	32	88.8889	27	1	1
	78	25	2	0	0	0	0	1	1	2	5	5	4	4	1	3	4	3	4	2	2	4	4	4	3	4	2	4	7	5	5	4	1	3	4	2	3	2	3	3	25	69.4444	17	4	4
	79	51	2	0	0	0	0	1	1	4	1	3	5	5	1	1	3	5	3	1	4	2	1	1	1	2	3	3	7	5	3	2	0	4	4	4	2	0	2	4	22	61.1111	15	3	2
	80	61	2	0	0	0	0	1	2	2	4	4	4	5	1	2	5	2	5	3	2	5	5	5	5	5	2	5	9	9	7	3	1	4	4	3	4	3	4	2	28	77.7778	25	4	4

## Sheet: Modules
Full Module Completed (n)	General	Painful Uncomfortable	A Better dental Office	Managing Bodily Sensations	Needles Injections
Full Completion	80	36	39	24	17
partial	N/A	6	2	6	5
highest fear category rating	Pain Cluster	2.1.1.1. Painful or uncomfortable procedures	2.1.1.2. Needles/Injections	Control/Social Cluster	2.1.1.3. Not being in control of what is happening	2.1.1.4. Not knowing what the dentist is going to do	2.1.1.5. Dentist/staff not listening; or being unsympathetic or unkind	2.1.1.6. Feeling embarrassed or ashamed	Bodily Sensations cluster	2.1.1.7. Feeling sick/queasy/disgusted	2.1.1.8. Bodily symptoms (heart racing, difficulty breathing, sweating, fainting, etc.)	2.1.1.9. Gagging/choking	2.1.1.10. Numbness caused by the anesthetic
n		23	19		16	13	18	15		10	21	7	7

## Sheet: Importance
APP ID (replaced)	Motivational Interviewing (MI) Importance of Addressing Dental Fear
DFapp1	5
DFapp2	10
DFapp3	10
DFapp4	5
DFapp5	10
DFapp6	7
DFapp7	10
DFapp8	9
DFapp9	5			scored on a 0 to 10 likert scale (0 = not at all important, 10 = extremely important)
DFapp10	10
DFapp11	9
DFapp12	10
DFapp13	10
DFapp14	10
DFapp15	8
DFapp16	5
DFapp17	8
DFapp18	8
DFapp19	10
DFapp20	8
DFapp21	0
DFapp22	7
DFapp23	10
DFapp24	10
DFapp25	8
DFapp26	7
DFapp27	8
DFapp28	8
DFapp29	9
DFapp30	8
DFapp31	10
DFapp32	10
DFapp33	7
DFapp34	5
DFapp35	7
DFapp36	7
DFapp37	7
DFapp38	10
DFapp39	8
DFapp40	8
DFapp41	10
DFapp42	7
DFapp43	10
DFapp44	9
DFapp45	7
DFapp46	10
DFapp47	10
DFapp48	3
DFapp49	9
DFapp50	10
DFapp51	7
DFapp52	10
DFapp53	6
DFapp54	10
DFapp55	8
DFapp56	8
DFapp57	10
DFapp58	0
DFapp59	8
DFapp60	8
DFapp61	10
DFapp62	10
DFapp63	10
DFapp64	10
DFapp65	10
DFapp66	6
DFapp67	8
DFapp68	8
DFapp69	8
DFapp70	7
DFapp71	8
DFapp72	7
DFapp73	10
DFapp74	6
DFapp75	10
DFapp76	10
DFapp77	4
DFapp78	10
DFapp79	10
DFapp80	8
